# Supplementary material for: Mortality and associated risk factors of COVID-19 infection in dialysis patients in Qatar: A nationwide cohort study
Source: PLoS One. 2021 Jul 22;16(7):e0254246. doi: 10.1371/journal.pone.0254246 (PMC8297751; doi:10.1371/journal.pone.0254246)
Supplement: S1 Data — (XLSX) [file pone.0254246.s001.xlsx]

## Sheet: COVID19 Data collection sheet
IMPACT OF COVID19 INFECTION ON PREEXISTING KIDNEY DISEASE
COVID19 DATA COLLECTION SHEET
DEMOGRAPHICS							COMORBIDITIES									VACCINATION STATUS & DIALYSIS MODALITY					STATUS OF STEROIDS & ACEI/ARD				CLINICAL PRESENTATION
																																									WBC count /x 10^3/uL			Lymphosites / 10^3/uL		Hemoglobin/ gm/dL		Hematocrit %
Code no	Source of COVID-19	COVID19 CT VALUE	Gender	Age (years)	Nationality	Ethnicity	Diabetes Mellitus	Hypertension	Ischemic heart disease	Congestive heart failure	COPD	Asthma	History of DVT	History of PE	History of atrial fibrillation/Flutter	Flu vaccine given	Pneumococcal Vaccine	Dialysis Modality	Dialysis Access	History of Kidny Transplantation	Steroids	Immunosuppresion	ACEI/ARB use Prehospitalization	ACEI/ARB held	Initial Presentation (symptoms: Fever, Cough, Sorethroat, Shortness of breath,Diarrhoea, Vomitting,Loss of smell,Loss of taste	SOB	Fever	Cough	Vomitting	Diarrhoea	Sore throat	Body Pain	Dizziness	Myalgia	Asymptomatic	Hypoxia	SPO2% Baseline	SPO2% Day 7	Findings on chest x-ray	CT Chest	Baseline	Day 7	Peak Value	Baseline	Day 7	Baseline	Day 7	Baseline	Day 7
1	3	NA	1	75	2	1	1	1	1	2	2	2	2	2	1	2	1	1	1	2	2	5	2	3	SOB, Fever ,Cough	1	1	1	2	2	2	2	2	2	2	1	95	91	2	NA	7.3	11.8	39.4	1.1	0.5	11.3	9.2	36.5	27.8
2	2	29.1	2	63	1	1	1	1	2	2	2	2	2	2	2	1	1	1	1	2	2	5	2	3	Asymptamatic	2	2	2	2	2	2	2	2	2	1	1	97	95	2	NA	7.7	9.2	9.8	1.3	1.8	12.2	14.2	41.2	46.8
3	3	NA	2	67	2	1	1	1	2	2	2	2	2	2	1	1	2	1	1	2	2	5	2	3	Dry Cough, Vomitting	2	2	1	1	2	2	2	2	2	2	1	93	98	2	NA	4	5	30.7	1	0.7	9	9.7	31	31.8
4	2	22.33	1	79	2	2	2	1	1	2	2	2	2	2	1	1	1	1	1	2	2	5	2	3	Cough	2	2	1	2	2	2	2	2	2	2	1	99	95	2	NA	8.6	13.1	21.5	2.4	0.9	11.2	9.9	35.1	29.7
5	2	NA	1	76	2	2	1	1	2	2	2	2	2	2	2	1	2	1	1	2	2	5	2	3	Cough ,Fever	2	1	1	2	2	2	2	2	2	2	1	98	94	2	NA	0.8	3.3	19.3	0.2	0.2	9.1	8.8	29.5	28.5
6	3	NA	1	65	2	2	2	1	2	2	2	2	2	2	2	1	1	1	1	2	2	5	2	3	SOB, Fever ,Cough	1	1	1	2	2	2	2	2	2	2	1	92	84	1	NA	5.1	17.8	26.5	0.6	0.8	10.9	10.9	37	40
7	3	NA	1	74	2	1	2	1	1	2	2	2	2	2	2	1	2	1	2	2	2	5	1	2	No Record of COVID symptoms available											2	100	97	2	NA	3.9	7.2	10.6	0.5	0.8	13.8	15.1	43.6	48.4
8	2	NA	1	60	2	2	2	1	2	1	2	1	1	2	1	1	1	1	2	2	2	5	2	3	Fever, Cough, SOB, Diarrhoea	1	1	1	2	1	2	2	2	2	2	1	98	90	2	NA	5.2	6.2	14.8	0.3	0.4	11.5	12.1	34.7	37.2
9	3	NA	1	57	2	1	1	1	1	2	2	1	1	2	2	1	2	1	2	2	2	5	2	3	Asymptamatic	2	2	2	2	2	2	2	2	2	1	1	98	95	2	NA	7.6	6.7	13.1	0.3	0.2	13.9	11	45.1	36.8
10	3	NA	2	64	1	1	1	1	1	2	2	2	2	2	2	1	1	1	1	1	2	5	2	3	Fever, Cough, Diarrhoea	2	1	1	2	1	2	2	2	2	2	2	97	93	2	NA	6.9	5.9	15.5	1	0.9	12.7	11.1	39.7	34.3
11	2	NA	1	72	2	2	1	1	2	2	2	2	1	2	2	1	1	1	2	2	2	5	2	3	Cough	2	2	1	2	2	2	2	2	2	2	1	96	94	2	NA	8.2	8.9	17.3	1.3	0.6	11.6	12.2	37	37.7
12	2	NA	2	83	2	2	2	1	2	2	2	2	1	2	2	1	1	1	1	2	2	5	2	3	Cough, SOB	1	2	1	2	2	2	2	2	2	2	2	96	95	1	NA	4.8	4.1	11.2	1	0.6	10.7	10.8	36.7	35.7
13	3	NA	1	60	2	4	2	1	2	2	2	2	2	2	2	2	2	1	2	2	2	5	2	3	Cough	2	2	1	2	2	2	2	2	2	2	2	100	94	2	NA	5.3	4.6	5.7	1.8	1.3	12.1	13.4	38.5	41.6
14	2	26.7	1	43	2	1	2	1	2	2	2	2	2	2	2	1	1	1	2	2	2	5	2	3	Asymptamatic	2	2	2	2	2	2	2	2	2	1	2	97	100	0	NA	3.5	4.8	NA	1.2	1.4	12.2	12.2	41.4	39.7
15	3	24.7	2	79	1	1	1	1	1	2	2	2	2	2	1	1	2	1	1	2	2	5	2	3	Fever , SOB, Sore throat	1	1	2	2	2	1	2	2	2	2	2	97	100	0	NA	5.1	7.6	7.6	1.2	1	12	13.7	37.6	42.5
16	3	34.38	1	45	2	2	2	1	2	2	2	2	2	2	2	2	1	1	1	2	2	5	2	3	Asymptamatic	2	2	2	2	2	2	2	2	2	1	2	38	38	1	NA	9.8	NA	9.8	1.3	NA	12	NA	36.2	NA
17	3	16.6	1	61	2	2	1	1	2	2	2	2	2	2	2	1	1	1	3	2	2	5	2	3	Asymptamatic	2	2	2	2	2	2	2	2	2	1	2	98	96	2	NA	8	6.8	9.5	2	1.3	12	10.1	37	31.4
18	2	NA	2	78	1	1	1	1	2	2	2	1	2	2	2	1	1	1	3	2	2	5	2	3	SOB, Fever ,Cough	1	1	1	2	2	2	2	2	2	2	1	99	98	2	NA	3.2	2.8	4.4	0.7	0.8	10.5	10.1	34.7	32.8
19	3	NA	2	37	2	1	1	1	2	2	2	2	2	2	2	1	2	1	1	2	2	5	2	3	Fever, SOB	1	1	2	2	2	2	2	2	2	2	1	95	92	2	NA	15.4	10.6	28.4	0.73	0.3	10.2	12.5	33.6	40.5
20	3	NA	1	50	1	1	1	1	1	2	2	2	2	2	2	2	1	1	1	2	2	5	2	3	Asymptamatic	2	2	2	2	2	2	2	2	2	1	2	100	100	0	NA	9	9.4	9.4	1.9	1.5	8.1	9.8	26.7	32.1
21	3	NA	1	49	2	2	2	1	2	2	2	2	2	2	2	2	1	1	2	2	2	5	2	3	cough, soar throat	2	2	1	2	2	1	2	2	2	2	2	99	98	0	NA	5.7	6.9	10.4	0.8	1.5	10.9	10.3	34.3	32.7
22	1	NA	1	60	1	1	1	1	1	2	2	2	2	2	2	1	1	1	2	2	2	5	2	3	cough, soar throat, SOB	1	2	1	2	2	1	2	2	2	2	2	99	97	0	NA	7	5	5.7	1	0.8	10.3	9.1	34.8	29.6
23	2	NA	2	84	1	1	1	1	1	1	2	2	2	2	1	1	1	1	2	2	2	5	2	3	admitted in HH since 30/11/2019 on mechanical ventilation											2	100	99	0	NA	3.5	4.6	4.6	0.8	0.8	11.5	8.2	35.5	27.1
24	3	NA	2	70	2	1	1	1	1	2	2	2	2	1	1	1	1	1	2	2	2	5	2	3	Fever , SOB, Runny Nose	1	1	2	2	2	2	2	2	2	2	1	95	98	2	NA	5.2	6.9	10.8	0.89	0.9	9.4	9.1	29.7	30.7
25	3	NA	1	27	2	3	2	1	2	2	2	2	2	2	2	2	1	1	1	2	2	5	2	3	SORE THROAT, COUGH, FEVER	2	1	1	2	2	1	2	2	2	2	2	100	98	0	NA	5.5	6.9	10.5	1.8	1.5	15.3	13.5	45.4	39
26	3	NA	1	52	2	3	2	1	2	2	2	2	2	2	2	1	1	1	2	2	2	5	2	3	FEVER , SOB, VOMITTING	1	1	2	1	2	2	2	2	2	2	2	97	99	2	NA	5.2	2.5	5.2	0.4	1	11	11.8	33	35.9
27	3	NA	1	57	2	1	2	1	2	2	2	2	2	2	2	1	1	1	2	2	2	5	2	3	Cough, Fever, Body Pain	2	1	1	2	2	2	1	2	2	2	2	96	98	2	NA	7.6	3.1	7.6	0.9	0.9	12.5	11.9	39.4	38.7
28	3	28.81	1	57	2	2	1	1	2	2	2	2	2	2	2	1	1	1	2	2	2	5	2	3	Asymptamatic	2	2	2	2	2	2	2	2	2	1	2	100	99	0	NA	4.8	6.5	6.5	0.8	NA	12.2	9.8	36.8	29.5
29	3	28.33	2	53	1	1	1	1	2	2	2	2	2	2	2	1	1	1	2	2	2	5	2	3	SORE THROAT, COUGH, FEVER, BODY PAIN	2	1	1	2	2	1	1	2	2	2	2	100	99	1	NA	5.7	0	5.7	1.14	NA	11.8	10.5	36.6	34
30	3	22.51	1	49	2	4	2	1	2	2	2	2	2	2	2	2	1	1	2	2	2	5	2	3	ABDOMINAL PAIN, VOMITTING	2	2	2	1	2	2	2	2	2	2	2	100	98	0	NA	9.6	5.5	9.6	0.65	1.1	13.9	10.9	41.8	33.7
31	3	18.37	1	55	1	1	1	1	2	2	2	2	2	2	2	1	1	1	2	2	2	5	2	3	SNEEZING, FEVER, COUGH	2	1	1	2	2	2	2	2	2	2	2	96	98	0	NA	6.6	8.7	9	1	1.2	14.6	12.4	44	36.6
32	3	NA	1	65	2	2	1	1	2	2	2	2	2	2	2	2	1	1	2	2	2	5	2	3	FEVER, COUGH	2	1	1	2	2	2	2	2	2	2	2	97	100	0	NA	7.9	7.3	8.7	2.7	2.9	12.1	12.5	36	39.2
33	3	NA	1	49	2	2	2	1	1	2	2	2	2	2	2	1	1	1	2	2	2	5	2	3	Fever, cough	2	1	1	2	2	2	2	2	2	2	2	99	99	0	NA	5.3	2.9	5.3	0.4	NA	10	10.4	30.3	32.1
34	2	NA	1	65	2	4	1	1	2	2	2	2	2	2	2	1	1	1	2	2	2	3	2	3	Asymptamatic	2	2	2	2	2	2	2	2	2	1	2	99	100	1	NA	5	4.2	5	1.3	1.4	10.5	10.2	34	32
35	3	NA	1	35	2	4	2	1	2	2	2	2	2	2	2	2	2	1	1	2	2	5	2	3	fever	2	1	2	2	2	2	2	2	2	2	2	98	99	0	NA	2	2.9	2.9	0.7	1.5	14	11	34	35.6
36	2	NA	1	53	2	4	1	1	2	2	2	2	2	2	2	1	1	1	2	2	2	5	2	3	Asymptamatic	2	2	2	2	2	2	2	2	2	1	2	99	98	1	NA	6.7	3.7	6.7	1.1	1.3	13.1	12.6	41.2	40.2
37	3	NA	1	74	1	1	1	1	1	2	2	2	2	2	2	1	1	1	2	2	2	5	2	3	fever	2	1	2	2	2	2	2	2	2	2	2	99	100	2	NA	5.8	NA	5.8	1.2	NA	13.3	NA	42.1	NA
38	3	NA	1	59	2	4	2	1	1	2	2	1	2	2	2	2	1	1	2	2	2	5	2	3	fever	2	1	2	2	2	2	2	2	2	2	2	97	99	1	NA	3.8	4.3	8.8	0.8	0.9	12.4	10.2	38.4	31.6
39	3	NA	1	62	2	2	1	1	1	2	2	1	2	2	2	2	1	1	2	2	2	5	2	3	fever ,Shortness of breath,Cough	1	1	1	2	2	2	2	2	2	2	2	96	99	2	NA	13.9	8.1	9.8	0.7	1.6	11.5	10.9	35.6	33.6
40	3	NA	1	36	2	3	1	1	2	2	2	2	2	2	2	2	1	1	2	2	2	5	2	3	fever ,Cough	2	1	1	2	2	2	2	2	2	2	2	97	98	2	NA	5.7	4.7	5.7	0.9	1.9	10.8	10.5	32.7	34.1
41	3	NA	1	44	2	1	2	1	2	2	2	2	2	2	2	2	1	1	2	2	2	5	2	3	fever	2	1	2	2	2	2	2	2	2	2	2	95	100	2	NA	5.1	6.8	7	1.5	2.6	11.9	11.9	36.1	38.9
42	2	NA	1	33	2	3	1	1	2	2	2	2	2	2	2	1	2	1	2	2	2	5	2	3	fever ,Cough	2	1	1	2	2	2	2	2	2	2	2	95	98	2	NA	7.3	8.2	38.9	0.54	1	10.9	10.7	34.2	32.6
43	3	NA	2	60	2	1	1	1	2	2	2	2	2	2	2	1	2	1	1,4	2	2	5	2	2	Fever and Cough	2	1	1	2	2	2	2	2	2	2	2	98	99	2	NA	2.7	2.6	2.7	0.5	0.6	9	8.8	31.7	30.7
44	3	17	1	47	2	3	2	1	2	2	2	2	2	2	2	1	1	1,2	4,1	2	2	5	1	1	Cough and SOB	1	2	1	2	2	2	2	2	2	2	1	70	100	2	2	12.6	14.6	37	1.6	0.7	10.4	9.7	31	31.5
45	2	22	1	52	2	3	1	1	2	2	2	2	2	2	2	1	1	2	4	2	2	5	2	2	Fever, cough & SOB	1	1	1	2	2	2	2	2	2	2	1	95	92	2	NA	6.1	24.6	38	1.12	0.7	11.5	10.5	34.4	30.6
46	3	20	1	66	2	2	1	1	1	2	2	2	2	2	2	1	1	2	4	2	2	5	2	2	Fever and Cough	1	2	1	2	2	2	2	2	2	2	2	96	98	1	NA	9.6	9.7	10.3	0.7	1.1	13.3	11.1	40.3	32.5
47	3	26	2	62	2	2	1	1	2	2	2	2	2	2	2	1	2	2	4	2	2	5	1	1	Fever , cough & loose stools	2	1	1	2	1	2	2	2	2	2	1	88	96	2	NA	5.4	6.8	11.5	1.5	0.4	10.2	10.3	30.4	31
48	3	NA	1	61	2	2	1	1	1	2	2	2	2	2	2	1	1	2	4	2	2	5	1	2	Fever,SOB	1	1	2	2	2	2	2	2	2	2	1	90	99	2	NA	5.5	5.2	7.8	0.4	0.5	11.7	11.7	37	36.3
49	3	NA	1	68	2	4	1	1	2	2	2	2	2	2	2	2	1	2	4	2	2	5	1	1	Fever and Cough	2	1	1	2	2	2	2	2	2	2	2	99	99	0	NA	3.9	3.6	3.9	0.9	NA	11.1	10.7	33.8	33
50	2	NA	2	44	2	3	2	1	2	2	2	2	2	2	2	1	1	2	4	2	2	5	1	1	Sore throat , runny nose	2	2	2	2	2	1	2	2	2	2	2	98	97	2	NA	5	5.7	5.7	2.5	2.2	12.3	10.9	39.5	34.1
51	3	NA	1	53	2	2	1	1	2	2	2	2	2	2	2	2	1	2	4	2	2	5	2	2	Vomiting, diarrhea and Fever	2	1	2	1	1	2	2	2	2	2	2	96	98	2	2	6.5	9.2	9.4	1.2	1.6	11.9	12.5	36.7	37.2
52	3	NA	1	44	2	2	1	1	2	2	2	2	2	2	2	1	1	2	4	2	2	5	1	2	Diarrhea, vomiting	2	2	2	1	1	2	2	2	2	2	2	98	96	0	NA	7	12.8	14.8	1.2	1	11.1	10.3	34.5	30.5
53	3	NA	1	61	2	3	1	1	2	2	2	2	2	2	2	1	1	2	4	2	2	5	1	2	dizziness, shivering, anorexia and cough	2	2	1	2	2	2	2	1	2	2	2	96	97	2	NA	16.3	15	29.9	0.6	0.5	10.1	9.1	30.2	26
54	3	NA	1	52	2	1	2	1	2	2	2	2	2	2	2	1	1	2	4	2	2	5	1	2	Fever , cough and myalgia	2	1	1	2	2	2	2	2	1	2	2	98	99	0	NA	5.4	4.1	5.4	1.8	1.1	12.7	9.3	35.9	26
55	3	NA	1	37	2	2	1	1	2	2	2	2	2	2	2	2	1	1	2	2	2	5	1	2	Asymptamatic	2	2	2	2	2	2	2	2	2	1	2	99	99	0	NA	3.8	NA	4.8	1.2	NA	11	NA	36.2	NA
56	3	NA	1	59	2	1	1	1	1	2	2	2	2	2	2	1	1	1	2	2	2	5	2	3	Fever,Bodypain	2	1	2	2	2	2	1	2	2	2	1	97	95	2	NA	12	12.1	13.2	0.95	0.9	12	12.1	35.5	38.5
57	3	NA	1	60	1	1	1	1	2	2	2	1	2	2	1	1	2	1	1	2	2	5	2	3	Fever,Cough	2	1	1	2	2	2	2	2	2	2	2	96	95	1	NA	11.6	6.7	11.6	1.5	1.2	13.1	12.9	43	41.5
58	3	NA	1	53	2	2	1	1	2	2	2	2	2	2	2	2	1	1	1	2	2	2	2	3	Fever, Cough,SOB	1	1	1	2	2	2	2	2	2	2	2	95	97	2	NA	7.9	8.1	9.8	1.3	2.5	10.8	9.8	33	29.6
59	3	36.5	1	43	1	1	1	1	2	2	2	2	2	2	2	1	1	1	2	2	2	5	2	3	Asymptamatic	2	2	2	2	2	2	2	2	2	1	2	97	_	0	NA	10	NA	10	1.7	NA	11.7	NA	36.8	NA
60	3	NA	1	71	2	1	1	1	2	2	2	2	2	2	2	1	2	1	2	2	2	5	2	3	Fever, Sore throat,	2	1	2	2	2	1	2	2	2	2	2	98	96	2	NA	6.2	6	6.2	1.34	1.2	12	12.6	37.3	39.4
61	3	NA	1	46	1	1	1	1	2	2	2	2	2	2	2	2	2	1	2	2	2	5	1	2	Fever,SOB,Cough	1	1	1	2	2	2	2	2	2	2	2	75	92	2	NA	5.9	3.3	5.9	0.3	0.2	12.2	11.1	38.6	33.8
62	3	NA	1	46	2	2	2	1	2	2	2	2	2	2	2	2	1	1	2	2	2	5	2	3	Fever,Vomitting,Shivering,Diarrhoea	2	1	2	1	1	2	2	2	2	2	2	99	99	0	NA	3.1	4.1	6.7	0.8	1	13.6	13	41.6	39.4
63	3	NA	2	61	2	2	1	1	2	2	2	2	2	2	2	1	1	1	2	2	2	5	2	3	Cough/fever	2	1	1	2	2	2	2	2	2	2	2	96	100	2	NA	4.5	7.4	7.4	1.2	2.8	7.4	8.7	25.7	30
64	3	NA	2	67	2	2	2	1	2	2	2	2	2	2	2	1	1	1	1	2	2	5	2	3	Cough/fever	2	1	1	2	2	2	2	2	2	2	2	99	100	2	NA	5.6	8.1	8.1	1.9	0.9	10.4	10.3	30.4	32
65	2	NA	1	43	2	3	2	1	2	2	2	2	2	2	2	2	2	1	2	2	2	5	2	3	SOB/cough/fever	1	1	1	2	2	2	2	2	2	2	2	98	99	2	NA	5.3	5.6	5.9	0.51	0.4	13	9.8	40.7	30
66	2	NA	2	79	1	1	1	1	2	2	2	2	2	2	2	1	1	1	2	2	2	5	2	3	cough	2	2	1	2	2	2	2	2	2	2	2	98	NA	0	NA	6.5	NA	NA	2.4	na	11.6	na	36.3	na
67	2	NA	2	41	1	1	2	1	2	2	2	2	2	2	2	1	1	1	2	1	2	5	2	3	cough	2	2	1	2	2	2	2	2	2	2	2	99	99	0	NA	6.9	8.8	9.2	2.5	1.9	11.3	9.9	35	32
68	3	NA	1	57	2	2	1	1	1	2	2	2	2	2	2	1	1	1	2	2	2	5	2	3	fever	2	1	2	2	2	2	2	2	2	2	2	99	97	2	NA	5.6	5.6	7.6	2	1.9	13	12	44	37
69	3	NA	1	30	2	2	2	2	2	2	2	2	2	2	2	2	2	1	1	2	2	5	2	3	SOB, Right Flank and back Pain	1	2	2	2	2	2	1	2	2	2	2	87	98	2	NA	11.6	8.6	11.6	3	3	6.7	7.7	21.2	23.6
70	3	NA	2	36	1	1	1	1	2	2	2	2	2	2	2	1	1	1	1	1	1	1,2	2	3	Cough,chest pain	2	2	1	2	2	2	2	2	2	2	2	94	97	1	NA	6.7	2.2	9.6	0.9	1	7.5	7.8	25.3	25.8
71	2	23.87	2	65	2	1	2	1	2	2	2	1	2	2	2	2	1	1	2	2	2	5	2	3	fever	2	1	2	2	2	2	2	2	2	2	2	94	98	2	NA	5.7	4.7	13.5	1.1	0.3	12.7	9.2	41.1	28.7
72	3	42.2	1	63	1	1	1	1	1	2	2	2	2	2	2	1	1	1	2	2	2	5	2	3	Fever, Cough, Sorethroat,	2	1	1	2	2	1	2	2	2	2	1	94	92	2	2	3.6	6.4	16.9	0.7	0.4	13.7	13.2	28.2	26.9
73	3	30.41	2	63	1	1	1	1	2	2	2	2	2	2	2	1	2	1	1	2	2	5	2	3	Diarrhoea,Vomitting,generalized weakness	2	2	2	1	1	2	2	2	2	2	2	94	95	2	2	9.8	15.9	31.4	0.75	1.1	12.9	12.9	41.3	43.3
74	3	18.32	1	45	1	1	1	1	2	2	2	2	2	2	2	2	2	1	1	2	2	5	2	3	cough ,fever	2	1	1	2	2	2	2	2	2	2	2	98	94	2	NA	6.3	8.1	8.7	1.6	1.2	11.2	12.1	36.7	38.2
75	3	NA	1	24	2	2	2	1	2	2	2	2	2	2	2	2	1	1	1	2	2	2	2	3	cough	2	2	1	2	2	2	2	2	2	2	2	98	99	2	NA	10	7.7	10	3.2	2.5	13.3	11.2	42.7	35.9
76	1	16.28	1	60	1	1	2	1	2	2	2	2	2	2	2	1	1	1	1	1	1	3	2	2	Fever, cough	2	1	1	2	2	2	2	2	2	2	2	98	92	2	NA	7.3	7.1	12	1	0.8	9.8	8.4	32.3	27.4
[truncated: 56 more columns]
